# Supplementary material for: Association between Serum Level of Multiple Trace Elements and Esophageal Squamous Cell Carcinoma Risk: A Case–Control Study in China
Source: Cancers (Basel). 2022 Aug 31;14(17):4239. doi: 10.3390/cancers14174239 (PMC9455051; doi:10.3390/cancers14174239)
Supplement: Supplementary file 1 [file cancers-14-04239-s001.zip]

Archive with 1 entries (1 files):
- cancers-1838382-supplementary.pdf
